# Supplementary material for: In Vitro Susceptibility of Cryptosporidium parvum to Plant Antiparasitic Compounds
Source: Pathogens. 2022 Dec 30;12(1):61. doi: 10.3390/pathogens12010061 (PMC9863366; doi:10.3390/pathogens12010061)
Supplement: Supplementary file 1 [file pathogens-12-00061-s001.zip]

Archive with 3 entries (3 files):
- Supplementary Material S1.pdf
- Supplementary Material S2 Revised -2048930.pdf
- Table S1.pdf
